# Supplementary material for: Targeted Delivery of Arctigenin Using Sialic Acid Conjugate-Modified Liposomes for the Treatment of Breast Cancer
Source: Molecules. 2024 Jan 4;29(1):278. doi: 10.3390/molecules29010278 (PMC10781120; doi:10.3390/molecules29010278)
Supplement: Supplementary file 1 [file molecules-29-00278-s001.zip]

Archive with 1 entries (1 files):
- molecules-2758611-supplementary.pdf
